# Supplementary material for: Semi-synthetic terpenoids with differential adjuvant properties as sustainable replacements for shark squalene in vaccine emulsions
Source: NPJ Vaccines. 2023 Feb 16;8:14. doi: 10.1038/s41541-023-00608-y (PMC9935550; doi:10.1038/s41541-023-00608-y)
Supplement: Supplementary file 1 — Supplementary Data [file 41541_2023_608_MOESM1_ESM.xlsx]

## Sheet: Editable desirability function 
Readout (in vivo mouse model)		Weight*	Function	Justification
IgGT Day 21		1	Maximize	Serum IgG antibody titers are indicative of systemic immunogenicity
HAI Day 21		2	Maximize	Functional readout correlated with protection from influenza
IgG2/IgG1 Day 42		3	Maximize	IgG2c/IgG1 ratio correlates with Th1 immunity
IgGT Day 42		4	Maximize	Serum IgG antibody titers are indicative of systemic immunogenicity
HAI Day 42		5	Maximize	Functional readout correlated with protection from influenza
Bone marrow antibody-secreting cells (BMPC) Day 42		4	Maximize	Long-lived plasma cells are necessary for durable antibody-mediated immunity
*Weighting scores here reflect the author(s) default entries. Click on cells in rows 2 - 7 of column C (highlighted in blue above) to change weighting score entries from a drop-down list. Changing these entries will change the Composite Desirability Score (Column H) and % Difference to Shark Squalene Emulsion Score (Column I).
#	Squalene Analogs	Partial Desirability Scores						Composite Desirability Score	% Difference to Shark Squalene Emulsion Score
		Day-21 HAI	Day-21 IgGT	Day-42 HAI	Day-42 BMPC	Day-42 IgGT	Day-42 IgG2c/IgG1
1	Acids A SE	0.467261	0.807199	0.843711	0.769248	0.789234	0.629318	0.730321	37.1552
2	Farnesene thermal dimers SE	0.854779	0.350488	0.698748	0.700464	0.588799	0.647727	0.65635	23.2631
3	Solanesol SE	0.573208	0.375002	0.857746	0.907782	0.66762	0.312792	0.644346	21.0088
4	Alcohols A SE (Exp#2)	0.467261	0.668654	0.774646	0.675179	0.546834	0.584593	0.629391	18.2004
5	Alcohols A SE (Exp#1)	0.516894	0.35819	0.658998	0.862914	0.681059	0.345779	0.598799	12.4551
6	Aldehydes A SE	0.488737	0.675558	0.564983	0.535273	0.5507	0.774292	0.58053	9.02417
7	Alcohols C SE	0.53169	0.693812	0.619249	0.60647	0.598584	0.451446	0.576518	8.27062
8	Diols B MF59-like	0.364106	0.358649	0.731563	0.769407	0.689262	0.328921	0.575986	8.17072
9	DHIS SE	0.657679	0.369444	0.639123	0.518177	0.560626	0.549444	0.566025	6.30011
10	Shark squalene SE (Exp#1)	0.488737	0.371669	0.619249	0.568731	0.489653	0.506182	0.532478	0
11	Shark squalene SE (Exp#2)	0.488737	0.371669	0.619249	0.568731	0.489653	0.506182	0.532478	0
12	Shark Squalene SE (Exp#3)	0.488737	0.371669	0.619249	0.568731	0.489653	0.506182	0.532478	2.08501e-14
13	Shark squalene MF59-like	0.488737	0.371669	0.619249	0.568731	0.489653	0.506182	0.532478	0
14	Ether 4 SE	0.389032	0.254536	0.564296	0.595896	0.48066	0.656045	0.521137	-2.12986
15	Difarnesyl ether SE	0.424308	0.550252	0.584716	0.456409	0.426946	0.65293	0.509402	-4.3337
16	Ether 5 SE	0.413959	0.269569	0.599266	0.579732	0.524164	0.418523	0.504149	-5.32026
17	C25 dimer SE	0.46058	0.240587	0.619249	0.703949	0.497941	0.286186	0.496113	-6.82948
18	Esters A SE	0.510213	0.569602	0.498384	0.36977	0.413727	0.721977	0.481717	-9.53305
19	Ether 3 SE	0.488737	0.295519	0.564296	0.554573	0.422181	0.401382	0.477169	-10.3871
20	Long-chain triglyceride SE (Exp#2)	0.402832	0.35074	0.446585	0.503565	0.337547	0.338433	0.403681	-24.1882
21	Antigen alone (Exp#3)	0.438885	0.21772	0.459387	0.504598	0.257587	0.503264	0.402686	-24.3752
22	Ether 2 SE	0.438885	0.209634	0.441902	0.473671	0.289099	0.493873	0.400999	-24.6919
23	C20 dimer SE	0.319795	0.239703	0.46025	0.616421	0.414727	0.164754	0.378601	-28.8983
24	Antigen alone (Exp#2)	0.467261	0.363088	0.342987	0.36106	0.328361	0.262758	0.341313	-35.901
25	Shark squalane SE	0.319795	0.235243	0.321127	0.315131	0.295092	0.236379	0.29438	-44.7151
26	Squalane SE	0.150853	0.194877	0.281378	0.242111	0.381909	0.231772	0.258991	-51.3613
27	Antigen alone (Exp#1)	0.17901	0.210164	0.321127	0.213099	0.206638	0.387435	0.254296	-52.2429
28	Long-chain triglyceride SE (Exp#1)	0.0663814	0.124534	0.0627554	0.00159973	0.146492	0.292907	0.046083	-91.3456
